# Supplementary material for: Inflammatory Biomarkers Following Orthopedic Surgery: Current Evidence, Clinical Applications, and Future Perspectives—A Narrative Review
Source: J Clin Med. 2026 Jul 9;15(14):5399. doi: 10.3390/jcm15145399 (PMC13411423; doi:10.3390/jcm15145399)
Supplement: Supplementary file 1 [file jcm-15-05399-s001.zip]

Archive with 1 entries (1 files):
- jcm-4365677-supplementary.pdf
